# Supplementary material for: Investigating the significance of tumor-infiltrating immune cells for the prognosis of lung squamous cell carcinoma
Source: PeerJ. 2019 Oct 25;7:e7918. doi: 10.7717/peerj.7918 (PMC6816382; doi:10.7717/peerj.7918)
Supplement: Supplemental Information 1 [file peerj-07-7918-s001.txt]

A0_Samples	A18_Sex	A1_OS	A2_Event	A3_T	A4_N	A5_M	A6_Stage	age_at_initial_pathologic_diagnosis	follow_ups.follow_up.radiation_therapy
TCGA-85-A5B5	MALE	111	Alive	T1b	N0	M0	Stage IA	58	Not Available
TCGA-43-8115	FEMALE	407	Alive	T2a	N1	MX	Stage IIA	72	NO
TCGA-56-A4BW	MALE	585	Alive	T2a	N1	M0	Stage IIA	55	NO
TCGA-34-2596	MALE	80	Dead	T2	N1	M0	Stage IIB	70	NO
TCGA-58-8387	MALE	403	Dead	T2b	N0	M0	Stage IIA	60
TCGA-18-4086	MALE	85	Dead	T2	N0	M0	Stage IB	64
TCGA-85-8288	MALE	402	Dead	T1b	N1	M0	Stage IIA	70	NO
TCGA-77-8153	FEMALE	1992	Alive	T2	N0	M0	Stage IB	77	NO
TCGA-39-5011	FEMALE	4053	Alive	T1b	N0	M0	Stage IA	70	NO;NO
TCGA-52-7811	MALE	266	Dead	T2	N0	M0	Stage IB	67	NO
TCGA-18-4083	MALE	188	Dead	T2	N1	M0	Stage IIB	63	NO
TCGA-18-3407	MALE	136	Dead	T2	N0	M0	Stage IB	72	NO
TCGA-39-5036	MALE	2165	Alive	T2	N0	M0	Stage IB	73	NO;NO
TCGA-77-7142	FEMALE	2227	Alive	T2	N0	M0	Stage IB	59	NO;Not Available
TCGA-85-A4QR	MALE	600	Alive	T2a	N0	M0	Stage IB	67	NO
TCGA-56-7582	MALE	601	Alive	T2a	N0	M0	Stage IB	83	NO
TCGA-85-7699	MALE	1001	Dead	T4	N0	M0	Stage IIIA	73	NO
TCGA-77-8130	MALE	4765	Alive	T2	N1	M0	Stage IIB	69	Not Available;NO
TCGA-21-1071	MALE	1426	Dead	T2	N0	M0	Stage IB	67	NO
TCGA-21-5782	FEMALE	962	Dead	T2	N0	M0	Stage IB	68	NO
TCGA-43-8116	MALE	358	Alive	T1b	N0	M0	Stage IA	73	NO
TCGA-96-A4JL	FEMALE	842	Alive	T2a	N1	M0	Stage IIA	78	NO;NO
TCGA-46-6026	MALE	423	Alive	T2a	N1	M0	Stage IIB	81	YES
TCGA-98-8020	FEMALE	84	Dead	T2	N2	M0	Stage IIIA	56
TCGA-56-A4ZJ	FEMALE	640	Alive	T1a	N0	M0	Stage IA	75	NO
TCGA-60-2710	FEMALE	2024	Alive	T1	N1	M0	Stage IIA	67	NO;NO
TCGA-33-AASL	FEMALE	826	Dead	T1	N0	MX	Stage IA	57
TCGA-56-8307	FEMALE	818	Alive	T3	N0	M0	Stage IIB	55	NO
TCGA-85-8049	MALE	579	Alive	T2a	N0	M0	Stage IB	57	NO
TCGA-52-7812	MALE	835	Dead	T2	N2	M0		68	YES
TCGA-37-4130	MALE	247	Alive	T1b	N0	M0	Stage IA	56	Not Available
TCGA-46-3767	MALE	396	Alive	T1a	N0	M0	Stage IA	76	Unknown
TCGA-85-A4JC	MALE	604	Dead	T2b	N0	M0	Stage IIA	84	NO;NO
TCGA-63-A5MR	FEMALE	2716	Alive	T2	N0	M0	Stage IB	70	NO
TCGA-66-2789	MALE	123	Dead	T1	N3	M0	Stage IIIB	73
TCGA-NK-A7XE	MALE	13	Alive	T4	N2	M0	Stage IIIB	66	NO
TCGA-63-A5MN	FEMALE	345	Dead	T3	N0	M0	Stage IIB	78	YES
TCGA-90-7766	FEMALE	289	Alive	T1b	N0	MX	Stage IA	66	NO
TCGA-77-8150	MALE	1655	Dead	T3	N1	M0	Stage IIIA	64	NO
TCGA-56-8201	MALE	397	Dead	T3	N0	MX	Stage IIB	74	NO
TCGA-63-A5MU	MALE			T2b	N1	M0	Stage IIB	48	NO
TCGA-66-2778	FEMALE	578	Alive	T2	N3	M0	Stage IIIB	68	YES
TCGA-22-5477	MALE	1346	Dead	T1	N0	M0	Stage IA	65	NO
TCGA-22-4609	MALE	291	Dead	T1	N0	M0	Stage IA	81	NO
TCGA-90-7964	MALE	428	Alive	T2a	N0	MX	Stage IB	70	NO
TCGA-56-8083	MALE	150	Alive	T2a	N0	MX	Stage IB	56	Unknown
TCGA-66-2755	MALE	28	Alive	T2	N0	M0	Stage IB	63
TCGA-68-A59I	FEMALE	492	Alive	T3	N1	M0	Stage IIIA	73	YES;YES
TCGA-33-6738	MALE	1927	Alive	T1	N2	MX	Stage IIIA	80	NO;NO
TCGA-66-2769	MALE	215	Dead	T4	N0	M0	Stage IIIB	75
TCGA-77-A5FZ	MALE	3838	Dead	T4	N0	M0	Stage IIIB	64
TCGA-22-1012	FEMALE	429	Dead	T2	N0	M0	Stage IB	80	Not Available
TCGA-34-5236	MALE	276	Dead	T3	N0	M0	Stage IIB	60	NO
TCGA-58-A46K	MALE	1045	Dead	T2	N2	M0	Stage IIIA	59
TCGA-66-2787	MALE	1217	Alive	T1	N0	M0	Stage IA	57	NO
TCGA-66-2754	MALE	61	Alive	T2	N2	M0	Stage IIIA	67
TCGA-77-8138	MALE	539	Dead	T2	N0	M0	Stage IB	74	NO
TCGA-56-6545	FEMALE	666	Alive	T2a	N0	M0	Stage IB	77	NO
TCGA-O2-A5IB	FEMALE	340	Dead	T3	N1	MX	Stage III	71
TCGA-56-8503	FEMALE	41	Alive	T3	N0	M0	Stage IIB	76
TCGA-77-A5GH	MALE	1182	Alive	T2a	N0	M0	Stage IB	81	NO;NO
TCGA-96-8170	FEMALE	531	Alive	T1a	N1	M0	Stage IIA	75	NO
TCGA-58-8388	MALE	412	Dead	T2a	N0	M0	Stage IB	60	NO
TCGA-77-7465	MALE	990	Alive	T2a	N1	M0	Stage IIA	58	Not Available;Unknown
TCGA-58-8392	MALE	501	Dead	T2a	N0	M0	Stage IB	70
TCGA-NC-A5HT	MALE	804	Alive	T3	N1	M0	Stage IIIA	69	NO;NO
TCGA-43-6771	MALE	166	Dead	T2	N0	MX	Stage IB	85	NO
TCGA-77-8156	MALE	1106	Alive	T2a	N0	M0	Stage IB	60	NO;Not Available
TCGA-77-8145	MALE	212	Dead	T4	N1	M0	Stage IIIB	73	YES
TCGA-63-A5MI	MALE	1784	Alive	T2	N2	M0	Stage IIIA	65	NO
TCGA-60-2703	MALE	2945	Dead	T2	N1	M0	Stage IIB	73	NO
TCGA-85-8354	MALE	995	Alive	T2a	N0	M0	Stage IB	53	NO;NO
TCGA-34-7107	MALE	34	Dead	T2a	N0	M0	Stage II	70
TCGA-43-8118	FEMALE	89	Dead	T1b	N0	M0	Stage IA	55	NO
TCGA-33-4547	MALE	2419	Alive	T2	N0	M0	Stage IB	68	NO
TCGA-96-7544	MALE	2160	Dead	T2	N1	MX	Stage IIB	83	NO;NO
TCGA-63-A5MH	MALE	2026	Alive	T1	N0	M0	Stage IA	68	NO
TCGA-22-4594	FEMALE	1470	Dead	T3	N2	M0	Stage IIIA	60	Not Available
TCGA-66-2793	MALE	306	Dead	T4	N1	M0	Stage IIIB	68
TCGA-85-7844	MALE	911	Alive	T2a	N0	M0	Stage IB	71	NO
TCGA-56-7221	MALE	608	Alive	T2	N0	M0	Stage IB	79	NO
TCGA-22-1005	MALE	1953	Dead	T1	N0	M0	Stage IA	63	NO
TCGA-85-A4PA	MALE	741	Alive	T2a	N0	M0	Stage IB	61	NO
TCGA-56-8628	MALE	616	Alive	T1b	N0	MX	Stage IA	78	NO
TCGA-56-8082	FEMALE	455	Alive	T2b	N0	MX	Stage IIA	80	NO
TCGA-39-5035	FEMALE	2080	Alive	T1b	N0	M0	Stage IA	72	NO;NO
TCGA-63-A5MW	MALE	1639	Alive	T2	N0	M0	Stage IB	76	NO
TCGA-85-A53L	MALE	377	Alive	T2b	N0	M0	Stage IIA	63	NO
TCGA-18-3408	FEMALE	2304	Dead	T2	N0	M0	Stage IB	77	NO
TCGA-94-A4VJ	FEMALE	430	Alive	T1b	N0	M0	Stage IA	71	NO
TCGA-66-2766	MALE	31	Alive	T2	N2	M0	Stage IIIA	54
TCGA-34-5231	MALE	1984	Dead	T1	N0	M0	Stage IA	72	NO
TCGA-77-A5G6	MALE	678	Dead	T2	N2	M0	Stage IIIA	66
TCGA-22-1000	MALE	454	Dead	T2	N0	M0	Stage IB	76	NO
TCGA-77-7140	FEMALE	632	Dead	T2	N1	M0	Stage IIB	69	NO
TCGA-94-A5I4	MALE	491	Alive	T2a	N1	MX	Stage IIA	61	NO
TCGA-66-2756	MALE	30	Alive	T4	N0	M0	Stage IIIB	68
TCGA-66-2791	MALE	153	Dead	T2	N3	M0	Stage IIIB	66
TCGA-NC-A5HD	MALE	2	Dead	T3	N0	M0	Stage IIB	79
TCGA-46-6025	MALE	324	Alive	T2b	N1	M0	Stage IIB	71	NO
TCGA-58-A46M	MALE	1072	Alive	T2b	N1	M0	Stage IIB	61	NO
TCGA-66-2758	MALE	639	Alive	T2	N0	M0	Stage IB	71	NO
TCGA-56-A49D	MALE	637	Alive	T2a	N2	MX	Stage IIIA	67	NO
TCGA-39-5034	FEMALE	1107	Dead	T3	N0	M0	Stage IIB	73	NO
TCGA-34-8455	MALE	123	Dead	T4	N0	M1a	Stage IV	67	NO
TCGA-46-3765	FEMALE	405	Alive	T1	N0	M0	Stage IA	59	NO;NO
TCGA-98-A538	MALE	826	Alive	T3	N0	M0	Stage IIB	67	NO
TCGA-66-2765	MALE	61	Alive	T2	N0	M0	Stage IB	64
TCGA-56-7730	MALE	198	Dead	T2b	N0	M0	Stage IIA	73	YES
TCGA-21-A5DI	MALE	979	Alive	T1b	N0	M0	Stage IA	77	Not Available
TCGA-39-5029	MALE	740	Dead	T1b	N2	M0	Stage IIIA	67	NO
TCGA-98-8021	FEMALE	937	Alive	T1a	N0	M0	Stage IA	75	NO
TCGA-66-2794	MALE	1645	Alive	T4	N2	M0	Stage IIIB	64	YES
TCGA-21-1079	MALE	965	Dead	T3	N0	M0	Stage IIIA	71	NO
TCGA-34-5241	MALE	515	Dead	T2	N0	M0	Stage IB	79	NO
TCGA-85-A4CN	FEMALE	1038	Alive	T2b	N1	M0	Stage IIB	56	YES;YES
TCGA-39-5028	MALE	52	Dead	T4	N1	M0	Stage IIIA	75	NO
TCGA-63-7020	MALE	2133	Alive	T1	N0	M0	Stage IA	Not Available	NO;NO
TCGA-96-A4JK	MALE	589	Alive	T2a	N1	M0	Stage IIA	65	NO
TCGA-90-A4EE	MALE	688	Alive	T2a	N1	MX	Stage IIA	53	NO
TCGA-22-5483	MALE	573	Dead	T1a	N1	M0	Stage IIA	74	NO
TCGA-21-1081	MALE	284	Dead	T2	N1	M0	Stage IIB	69	YES
TCGA-39-5022	MALE	1679	Dead	T2a	N0	M0	Stage IB	76	NO
TCGA-60-2721	MALE	983	Alive	T2	N0	M0	Stage IB	73	NO
TCGA-85-8479	MALE	468	Alive	T1a	N0	M0	Stage IA	66	Unknown;Not Available
TCGA-85-8350	MALE	683	Alive	T1b	N0	M0	Stage IA	61	NO
TCGA-34-5240	FEMALE	1541	Alive	T2	N1	M0	Stage IIB	73	NO;NO
TCGA-NK-A5D1	MALE	511	Alive	T2a	N1	M0	Stage IIA	57	Discrepancy
TCGA-58-8391	FEMALE	2167	Alive	T2	N2	M0	Stage IIIA	57	YES
TCGA-60-2704	MALE	1154	Dead	T2	N1	M0	Stage IIB	73	NO;NO
TCGA-O2-A52N	MALE	1006	Dead	T2	N0	MX	Stage I	78
TCGA-94-7033	MALE	640	Alive	T2	N0	MX	Stage IB	73	NO;NO
TCGA-37-A5EN	MALE	660	Alive	T4	N2	M0	Stage IIIB	59	NO
TCGA-68-7755	FEMALE	83	Alive	T1b	N1	M0	Stage IIA	60	NO
TCGA-63-A5ML	MALE	1386	Alive	T2	N0	M0	Stage IB	68	NO
TCGA-63-6202	MALE	1602	Alive	T2	N0	M0	Stage IIA	Not Available	NO;NO
TCGA-63-A5MJ	MALE	1824	Alive	T2	N1	M0	Stage IIB	54	NO
TCGA-22-5473	MALE	1933	Dead	T3	N0	M0		78	NO
TCGA-33-4533	FEMALE	4068	Alive	T2	N0	M0	Stage IB	76	NO
TCGA-33-4589	FEMALE	47	Dead	T2	N1	M0	Stage IIB	62	NO
TCGA-94-A5I6	MALE	538	Alive	T3	N0	M0	Stage IIB	62	NO
TCGA-85-8353	MALE	94	Dead	T3	N1	M0	Stage IIIA	72	NO
TCGA-66-2768	MALE	61	Alive	T2	N1	M0	Stage IIB	57
TCGA-33-4582	MALE	3149	Dead	T1	N0	M0	Stage IA	55	YES
TCGA-39-5030	FEMALE	59	Dead	T2a	N2	M0	Stage IIIA	81	NO
TCGA-94-7943	MALE	559	Alive	T1b	NX	MX	Stage IA	80	Not Available;NO;NO
TCGA-56-7580	MALE	925	Alive	T2a	N0	M0	Stage IB	84	NO
TCGA-66-2773	MALE	92	Dead	T2	N0	M0	Stage IB	69
TCGA-98-7454	MALE	652	Alive	T2a	N0	M0	Stage IB	73	NO;NO
TCGA-85-7710	FEMALE	42	Alive	T1b	N0	M0	Stage IA	59	NO
TCGA-58-8393	FEMALE	1058	Alive	T2a	N0	M0	Stage IB	68	NO
TCGA-66-2800	MALE	1492	Alive	T4	N0	M0	Stage IIIB	70	NO
TCGA-21-1076	FEMALE	1852	Alive	T2	N0	M0	Stage IB	54	NO
TCGA-18-3410	MALE	146	Dead	T3	N0	M0	Stage IIB	81	NO
TCGA-37-5819	MALE	103	Alive	T2	N2	M0	Stage IIIA	64	Not Available
TCGA-33-A5GW	MALE	9	Alive	T1a	N1	MX	Stage IIA	67	NO
TCGA-22-1011	MALE	53	Dead	T2	N0	M0	Stage IB	73	NO
TCGA-56-8305	MALE	105	Alive	T2a	N0	M0	Stage IB	72
TCGA-43-A56V	MALE	366	Alive	T2a	N2	M0	Stage IIIA	61	NO
TCGA-51-4081	MALE	911	Alive	T2a	N1	M0	Stage IIB	55	NO;Not Available
TCGA-43-3920	MALE	1007	Alive	T2	N0	M0	Stage IB	71	NO;NO
TCGA-22-1016	MALE	822	Dead	T2	N0	M0	Stage IB	65	NO
TCGA-66-2792	MALE	913	Alive	T2	N1	M0	Stage IIB	58	NO
TCGA-94-8035	MALE	122	Alive	T3	N0	MX	Stage IIB	64	NO;Not Available
TCGA-85-8352	MALE	161	Dead	T3	N1	M0	Stage IIIA	67	NO
TCGA-NC-A5HJ	MALE	418	Dead	T3	N0	M0	Stage IIB	59
TCGA-18-5592	MALE	1519	Alive	T3	N0	M0	Stage IIB	57	YES
TCGA-77-6844	MALE	2284	Dead	T3	N1	M0	Stage IIIA	74	YES
TCGA-56-A5DR	MALE	4	Alive	T1a	N0	MX	Stage IA	81	Unknown
TCGA-22-5478	MALE	24	Dead	T2a	N0	M0	Stage IB	79	NO
TCGA-22-5492	FEMALE	506	Dead	T2a	N2	M0	Stage IIIA	73	Not Available
TCGA-37-4129	FEMALE	242	Alive	T1b	N0	M0	Stage IA	52	NO
TCGA-60-2698	MALE	311	Dead	T2	N1	M0	Stage IIB	62	NO
TCGA-77-6845	MALE	708	Dead	T3	N0	M0	Stage IIB	69	NO
TCGA-34-5234	FEMALE	2271	Alive	T1	N0	M0	Stage IA	71	NO;NO
TCGA-66-2737	MALE	61	Alive	T2	N1	M0	Stage IIB	72
TCGA-63-5128	MALE			T2	N0	M0	Stage IB	Not Available	NO
TCGA-98-8023	MALE	649	Alive	T3	N1	M0	Stage IIIA	70	NO
TCGA-21-5786	MALE	1032	Alive	T2	N0	M0	Stage IB	64	NO;NO
TCGA-60-2719	FEMALE	1297	Alive	T1	N0	M0	Stage IB	83	NO;NO
TCGA-98-A53A	MALE	552	Dead	T2a	N0	M0	Stage IB	70	NO
TCGA-98-A53C	FEMALE	822	Alive	T1a	N0	M0	Stage IA	77	NO
TCGA-56-1622	MALE	881	Dead	T2	N0	M0	Stage IB	58	NO
TCGA-98-A53D	MALE	645	Dead	T3	N0	M0	Stage IIB	68	NO
TCGA-90-7769	MALE	358	Alive	T2b	N1	MX	Stage IIB	55	NO
TCGA-18-3416	MALE	973	Dead	T2	N1	M0	Stage IIB	83	NO
TCGA-58-8386	MALE	1	Dead	T3	NX	M1	Stage IV	75
TCGA-XC-AA0X	FEMALE	6	Dead	T1a	N0	M0	Stage IA	77
TCGA-22-4601	FEMALE	1057	Dead	T4	N0	M0	Stage IIIA	73	Not Available
TCGA-18-3417	MALE	1097	Dead	T2	N1	M1	Stage IV	65	NO
TCGA-63-A5MS	MALE	2381	Alive	T2	N0	M0	Stage IB	78	NO
TCGA-85-8580	FEMALE	1113	Alive	T2a	N0	M0	Stage IB	52	NO;NO;NO
TCGA-85-7950	MALE	576	Alive	T2a	N0	M0	Stage IB	46	NO
TCGA-39-5024	FEMALE	2510	Alive	T2a	N2	M0	Stage IIIA	65	NO;NO
TCGA-98-A539	MALE	173	Alive	T3	N0	M0	Stage IIB	63	NO
TCGA-85-8666	MALE	687	Dead	T2a	N0	M0	Stage IB	65	NO;NO
TCGA-66-2786	FEMALE	790	Alive	T1	N0	M0	Stage IA	68	NO
TCGA-56-A62T	MALE	440	Alive	T2b	N0	MX	Stage IIA	78	YES;YES
TCGA-66-2734	FEMALE	1311	Alive	T2	N0	M0	Stage IB	62	NO
TCGA-39-5031	FEMALE	1841	Dead	T1a	N0	M0	Stage IA	76	NO;NO
TCGA-O2-A52V	FEMALE	1335	Dead	T3	N0	MX	Stage II	75
TCGA-43-7658	FEMALE	2378	Dead	T1	N0	M0	Stage IA	75	NO;NO
TCGA-68-8251	MALE	406	Alive	T2a	N0	M0	Stage IB	78	NO
TCGA-77-6842	MALE	899	Dead	T2	N1	M0	Stage IIB	79	NO
TCGA-52-7622	FEMALE	862	Alive	T1a	N0	M0	Stage IA	62	NO
TCGA-77-8009	MALE	1695	Dead	T2	N1	M0	Stage IIB	68	Not Available;NO
TCGA-21-5784	FEMALE	1268	Alive	T2	N0	M0	Stage IB	80	NO;NO
TCGA-39-5021	MALE	2086	Dead	T2a	N0	M0	Stage IB	70	NO
TCGA-51-4080	MALE	12	Dead	T4	N1		Stage IIIB	65	NO
TCGA-92-7340	FEMALE	82	Alive	T2a	N1	MX	Stage IIA	45	NO
TCGA-68-7756	MALE	202	Alive	T4	N1	MX	Stage IIIA	84	YES
TCGA-85-A4CL	MALE	921	Dead	T1b	N0	M0	Stage IA	65	NO;NO
TCGA-18-3414	MALE	716	Dead	T4	N1	M1	Stage IV	73	NO
TCGA-33-4586	MALE	428	Dead	T2	N2	M0	Stage IIIA	57	YES
TCGA-96-8169	FEMALE	557	Alive	T1a	N0	M0	Stage IA	67	NO
TCGA-66-2781	MALE	121	Alive	T2	N0	M0	Stage IB	67
TCGA-60-2720	FEMALE	97	Alive	T2	N0	M0	Stage IB	60	Not Available
TCGA-60-2712	FEMALE	274	Dead	T2	N1	M0	Stage IIB	79	NO
TCGA-85-8351	MALE	510	Alive	T2a	N1	M0	Stage IIA	72	NO
TCGA-34-8454	FEMALE	1180	Alive	T3	N1	M0	Stage IIIA	62	NO;NO
TCGA-77-7338	MALE	5	Dead	T2	N0	M0	Stage IB	64	NO
TCGA-63-A5MM	FEMALE	456	Dead	T2	N1	M0	Stage IIB	69	NO
TCGA-92-7341	MALE	106	Alive	T2a	N0	MX	Stage IB	71	NO
TCGA-85-A4JB	MALE	942	Alive	T3	N0	M0	Stage IIB	74	NO;NO
TCGA-85-8276	MALE	1050	Alive	T1b	N1	M0	Stage IIA	62	NO
TCGA-18-3419	MALE	2811	Alive	T2	N1	M0	Stage IIB	73	Unknown
TCGA-60-2725	MALE	816	Alive	T2	N0	M0	Stage IB	74	NO
TCGA-63-7021	MALE	2142	Alive	T1	N0	M0	Stage IA	Not Available	NO;NO
TCGA-22-4613	FEMALE	358	Dead	T1b	N0	M0	Stage IA	73	NO
TCGA-66-2742	MALE	641	Alive	T2	N1	M1	Stage IV	70	NO
TCGA-34-5232	FEMALE	2471	Alive	T1	N1	M0	Stage IIA	75	NO;NO
TCGA-NC-A5HE	MALE	2336	Alive	T2	N1	M0	Stage IIB	60	YES;YES
TCGA-77-8144	MALE	833	Alive	T2	N0	M0	Stage IB	70	NO;Not Available
TCGA-NC-A5HN	MALE	1499	Alive	T2a	N1	M0	Stage IIA	77	NO;NO
TCGA-22-5485	FEMALE	916	Dead	T1a	N0	M0	Stage IA	58	NO
TCGA-56-8629	MALE	481	Alive	T2b	N0	MX	Stage IIA	63	NO
TCGA-66-2763	FEMALE	30	Alive	T2	N0	M0	Stage IB	63
TCGA-98-A53J	MALE	630	Alive	T2a	N0	M0	Stage IB	77	NO
TCGA-21-1070	FEMALE	3636	Alive	T3	N0	M0	Stage IIIA	60	NO
TCGA-56-A5DS	FEMALE	8	Alive	T2a	N0	MX	Stage IB	72	Unknown
TCGA-66-2753	MALE	31	Alive	T2	N0	M0	Stage IB	69
TCGA-34-8456	FEMALE	804	Alive	T2a	N1	M0	Stage IIA	71	NO
TCGA-NC-A5HI	FEMALE	1743	Alive	T2	N0	M0	Stage IB	68	NO;NO
TCGA-85-8052	MALE	734	Alive	T3	N0	M0	Stage IIB	53	NO
TCGA-77-8148	MALE	2023	Alive	T3	N1	M0	Stage IIIA	68	NO;NO
TCGA-85-7697	MALE	1063	Alive	T3	N0	M0	Stage IIB	49	NO
TCGA-43-3394	MALE	1190	Dead	T2a	N0	M0	Stage IB	52	NO;Not Available;NO
TCGA-43-6773	MALE	116	Dead	T2	N1	MX	Stage IIB	76	NO
TCGA-85-7698	MALE	952	Alive	T1b	N0	M0	Stage IA	48	NO
TCGA-77-8136	FEMALE	1189	Dead	T2	N1	M0	Stage IIB	74	NO
TCGA-22-5482	MALE	357	Dead	T2a	N0	M0	Stage IB	81	NO
TCGA-22-4596	FEMALE	17	Dead	T1b	N0	M0	Stage IB	69	NO
TCGA-66-2727	FEMALE	516	Dead	T2	N0	M0	Stage IB	55
TCGA-66-2795	MALE	122	Alive	T4	N1	M0	Stage IIIB	68
TCGA-39-5040	MALE	519	Dead	T2a	N2	M0	Stage IIIA	59	YES
TCGA-66-2744	MALE	30	Alive	T2	N1	M0	Stage IIB	71
TCGA-21-1072	MALE	3016	Alive	T2	N0	M0	Stage IB	75	NO
TCGA-63-A5MT	MALE	498	Alive	T3	N0	M0	Stage IIB	74
TCGA-33-A4WN	MALE	143	Dead	T2a	N0	MX	Stage IB	60	Not Available
TCGA-77-8139	MALE	3166	Alive	T3	N0	M0	Stage IIB	72	NO;Not Available
TCGA-37-3783	MALE	122	Alive	T3	N2	M0	Stage IIIA	51	Not Available
TCGA-96-7545	MALE	1736	Dead	T1	N0	MX	Stage IA	73	NO;NO
TCGA-46-3766	FEMALE	370	Alive	T1	N0	M0	Stage IA	62	NO;NO
TCGA-33-4532	MALE	3924	Dead	T2	N0	M0	Stage IB	68	NO;NO
TCGA-77-A5G3	MALE	4570	Alive	T2	N1	M0	Stage IIB	63	Not Available;NO
TCGA-22-0944	MALE	223	Dead	T2	N0	M0	Stage IB	61	Not Available
TCGA-60-2707	MALE	667	Dead	T2	N0	M0	Stage IB	70	NO
TCGA-34-2600	FEMALE	1874	Dead	T1	N0	M0	Stage IA	76	NO
TCGA-22-A5C4	MALE	671	Alive	T2b	N0	M0	Stage IIA	70	NO
TCGA-63-A5MY	MALE	1052	Alive	T1b	N0	M0	Stage IA	63	NO
TCGA-77-8133	MALE	1640	Dead	T1	N1	M0	Stage IIA	74	Not Available
TCGA-O2-A52Q	FEMALE	113	Dead	T3	N1	MX	Stage III	44
TCGA-56-8304	FEMALE	106	Alive	T1b	N0	MX	Stage IA	73	Unknown
TCGA-63-A5M9	FEMALE	0	Alive	T2	N1	M0	Stage IIB	Not Available	Unknown
TCGA-66-2790	MALE	699	Alive	T2	N1	M0	Stage IIB	72	NO
TCGA-43-2581	FEMALE	1176	Alive	T3	N1	M0	Stage IIIA	47	NO;NO
TCGA-85-8355	MALE	61	Alive	T1a	N0	M0	Stage IA	63	NO
TCGA-70-6723	MALE	375	Alive	T3	N0	M0	Stage IIA	65	YES
TCGA-33-4538	MALE	2979	Dead	T2	N2	M0	Stage IIIA	66	NO
TCGA-56-A4ZK	FEMALE	570	Alive	T2	N0	M0	Stage IB	76	NO
TCGA-90-A4ED	MALE	615	Alive	T2a	N0	MX	Stage IB	69	NO
TCGA-NC-A5HM	MALE	1212	Alive	T2a	N0	M0	Stage IB	76	NO
TCGA-66-2780	MALE	366	Dead	T2	N0	M0	Stage IB	65
TCGA-34-5239	MALE	1834	Alive	T4	N0	M0	Stage IIIA	75	NO;NO
TCGA-77-8128	MALE	1150	Dead	T2	N2	M0	Stage IIIA	60	NO
TCGA-21-5787	MALE	329	Dead	T2	N2	M0	Stage IIIA	65	YES
TCGA-NC-A5HF	MALE	138	Dead	T4	N0	MX	Stage IIIB	74
TCGA-37-3792	MALE	12	Alive	T2	N0	M0	Stage IB	69	Not Available
TCGA-18-3412	MALE	345	Dead	T2	N0	M0	Stage IB	52	NO
TCGA-34-5929	FEMALE	151	Dead	T2	N0	M0	Stage IB	78	NO
TCGA-85-7843	MALE	35	Alive	T2a	N1	M0	Stage IIA	50	Not Available
TCGA-90-7767	MALE	89	Alive	T2b	N1	MX	Stage IIB	56	Unknown
TCGA-43-A474	MALE	353	Alive	T2b	N0	M0	Stage IIA	66	NO
TCGA-60-2695	FEMALE	642	Alive	T2	N0	M0	Stage IB	74	NO
TCGA-34-2609	MALE	951	Dead	T2	N1	M0	Stage IIB	81	NO;NO;NO
TCGA-46-3768	MALE	299	Dead	T3	N1	M0	Stage IIIA	58	YES;YES
TCGA-LA-A7SW	MALE	408	Dead	T3	N1	MX	Stage IIIA	71	YES;Not Available;Not Available;Not Available
TCGA-98-A53B	MALE	61	Dead	T2a	N0	M0	Stage IB	69
TCGA-39-5016	MALE	3850	Alive	T2a	N1	M0	Stage IIA	44	NO;NO
TCGA-43-5670	MALE	849	Alive	T2b	N0	M0	Stage IIA	70	NO;NO
TCGA-63-7023	MALE	1682	Alive	T1	N1	M0	Stage IIA	Not Available	YES;YES
TCGA-22-1017	MALE	1485	Dead	T1	N0	M0	Stage IA	62	NO
TCGA-33-4587	FEMALE	1656	Dead	T2	N0	MX	Stage IB	63	NO
TCGA-52-7809	MALE	166	Dead	T2	N0	M0	Stage IB	74	Unknown
TCGA-22-4595	MALE	734	Dead	T3	N2		Stage IIIA	57	YES;Not Available
TCGA-85-A50M	MALE	826	Dead	T2b	N0	M0	Stage IIA	47	NO;NO
TCGA-94-8491	MALE	810	Alive	T2a	N1	M0	Stage IIA	73	NO
TCGA-21-5783	MALE	2680	Dead	T2	N0	M0	Stage IB	76	NO
TCGA-NC-A5HG	MALE	1963	Alive	T2	N2	M0	Stage IIIA	59	YES;YES
TCGA-34-2608	MALE	1000	Dead	T2	N0	M0	Stage IB	84	NO
TCGA-34-A5IX	MALE	1031	Alive	T3	N0	M0	Stage IIB	80	NO
TCGA-77-7141	MALE	15	Alive	T2	N0	M0	Stage IB	64	NO;Not Available
TCGA-85-6175	FEMALE	294	Dead	T3	N0	M0	Stage IIB	63	NO
TCGA-56-5898	MALE	555	Alive	T1b	N0	M0	Stage IA	69	NO
TCGA-68-7757	MALE	211	Alive	T1b	N0	MX	Stage IA	74	Not Available
TCGA-NC-A5HL	MALE	88	Dead	T2b	N0	M0	Stage IIA	73
TCGA-22-5471	MALE	1845	Alive	T2	N0	M0	Stage IB	75	YES;YES
TCGA-66-2771	MALE	578	Alive	T2	N1	M0	Stage IIB	60	NO
TCGA-63-A5MP	MALE	769	Alive	T2	N1	M0	Stage IIB	56
TCGA-66-2759	MALE	762	Alive	T2	N2	M0	Stage IIIA	66	YES
TCGA-21-1078	MALE	474	Dead	T2	N0	M0	Stage IB	77	NO
TCGA-37-4135	MALE	207	Alive	T2a	N0	M0	Stage IB	68	Not Available
TCGA-60-2722	MALE	908	Alive	T2	N1	M0	Stage IIB	66	NO
TCGA-66-2785	MALE	60	Alive	T2	N0	M0	Stage IB	65
TCGA-18-3411	FEMALE	3576	Alive	T2	N2	M0	Stage IIIA	63	YES
TCGA-85-8582	MALE	1160	Alive	T1a	N0	M0	Stage IA	49	NO;NO;NO
TCGA-33-AASI	FEMALE	1344	Dead	T2	N1	MX	Stage IIB	65
TCGA-98-A53I	MALE	565	Alive	T2a	N1	M0	Stage IIA	64	NO
TCGA-77-7139	MALE	4261	Alive	T2	N1	M0	Stage IIB	56	YES;Not Available
TCGA-22-5491	MALE	1713	Dead	T1a	N0	M0	Stage IA	74	Not Available
TCGA-60-2714	FEMALE	1531	Alive	T2	N1	M0	Stage IIB	66	NO;NO
TCGA-60-2706	MALE	2820	Alive	T1	N0	M0	Stage IA	58	NO;NO
TCGA-85-A512	MALE	465	Alive	T1b	N1	M0	Stage IIA	46	NO
TCGA-92-8065	FEMALE	70	Alive	T3	N0	MX	Stage IIB	74	NO
TCGA-33-4583	MALE	4601	Dead	T1	N0	M0	Stage IA	73	NO
TCGA-77-A5GF	MALE	840	Dead	T2a	N1	M0	Stage IIA	70	NO;NO
TCGA-56-A4BX	MALE	405	Alive	T2b	N0	MX	Stage IIA	70	NO
TCGA-18-5595	MALE	827	Dead	T2	N0	M0	Stage IB	50
TCGA-43-7657	FEMALE	236	Alive	T1	N0	MX	Stage IA	68	NO
TCGA-58-8390	MALE	911	Alive	T2b	N0	M0	Stage IIA	70	NO
TCGA-NK-A5CR	MALE	2542	Alive	T2	N0	MX	Stage IB	77	NO
TCGA-77-7337	MALE	3253	Dead	T2	N1	M0	Stage IIB	65	NO
TCGA-J1-A4AH	MALE	581	Alive	T2b	N0	MX	Stage IIA	70	NO
TCGA-85-8072	MALE	932	Alive	T1a	N0	M0	Stage IA	60	NO;NO
TCGA-NC-A5HR	FEMALE	1244	Alive	T2a	N1	M0	Stage IIA	75	NO;NO
TCGA-60-2708	FEMALE	2447	Alive	T2	N1	M0	Stage IIB	64	NO
TCGA-22-5480	FEMALE	2170	Dead	T1b	N0	M0	Stage IA	66	NO
TCGA-56-7822	MALE	532	Dead	T2b	N1	M0	Stage IIB	75	Unknown
TCGA-66-2777	MALE	61	Alive	T2	N0	M0	Stage IB	71
TCGA-68-A59J	FEMALE	448	Alive	T2a	N0	MX	Stage IB	74	NO;NO
TCGA-85-8664	MALE	550	Dead	T2b	N1	M0	Stage IIB	73	NO;NO
TCGA-90-6837	MALE	758	Alive	T3	N0	MX	Stage IIB	64	NO
TCGA-56-8504	MALE	510	Alive	T2a	N0	MX	Stage IB	74	NO
TCGA-85-8584	MALE	383	Dead	T2a	N1	M0	Stage IIA	71	Unknown
TCGA-77-A5GA	MALE	1280	Alive	T2a	N0	M0	Stage IB	76	NO
TCGA-85-A50Z	MALE	493	Alive	T2b	N0	M0	Stage IIA	57	NO
TCGA-77-8154	MALE	1841	Alive	T1	N0	M0	Stage IA	67	Not Available;NO
TCGA-NC-A5HK	FEMALE	128	Alive	T3	N0	M0	Stage IIB	58	Not Available
TCGA-51-4079	FEMALE	12	Dead	T2	N0		Stage IB	73	NO
TCGA-34-5928	FEMALE	1196	Alive	T2	N1	M0	Stage IIB	83	NO;NO
TCGA-18-3406	MALE	371	Dead	T1	N0	M0	Stage IA	67	NO
TCGA-O2-A52S	FEMALE	387	Dead	T4	N2	MX	Stage III	57
TCGA-33-6737	MALE	601	Dead	T2	N2	M0	Stage IIIA	71	NO
TCGA-43-6647	FEMALE	757	Alive	T2b	N1	MX	Stage IIB	69	NO;NO
TCGA-18-3421	MALE	2645	Alive	T2	N0	M0	Stage IB	65	NO
TCGA-33-AASB	MALE	211	Dead	T2	N0	MX	Stage IB	66
TCGA-O2-A52W	MALE	261	Dead	T2	N0	MX	Stage I	63
TCGA-56-6546	MALE			T2b	N0	MX	Stage IIA	67	NO
TCGA-85-A4QQ	MALE	927	Dead	T2a	N0	M0	Stage IB	68	NO;NO
TCGA-60-2697	MALE	372	Dead	T2	N2	M0	Stage IIA	41	NO
TCGA-43-A475	FEMALE	296	Alive	T3	N0	M0	Stage IIB	67	YES
TCGA-85-A510	FEMALE	482	Alive	T2b	N1	M0	Stage IIB	74	NO
TCGA-56-8308	MALE	517	Alive	T3	N0	MX	Stage IIB	79	YES
TCGA-NC-A5HP	MALE	770	Dead	T2a	N0	M1b	Stage IV	69	NO;NO;NO;NO
TCGA-43-5668	MALE	559	Dead	T1b	N1	M0	Stage IIA	78	NO;NO
TCGA-MF-A522	MALE	360	Dead	T2a	N0	MX	Stage IB	54	NO
TCGA-56-8624	MALE	420	Alive	T3	N0	MX	Stage IIB	84	NO
TCGA-66-2767	MALE	61	Alive	T2	N3	M0	Stage IIIB	62
TCGA-22-5472	MALE	1975	Dead	T2a	N0	M0	Stage IB	67	NO;NO
TCGA-85-8070	MALE	960	Alive	T2	N0	M0	Stage IB	71	NO;NO
TCGA-63-A5MG	MALE	2148	Alive	T2	N0	M0	Stage IB	68	NO
TCGA-79-5596	MALE			T3	N1	M0	Stage IIIA	Not Available	NO
TCGA-58-A46N	MALE	910	Alive	T2a	N0	M0	Stage IB	52	NO
TCGA-85-6798	MALE	195	Dead	T3	N1	M0	Stage IIIA	57	NO
TCGA-63-5131	MALE			T2	N1	M0	Stage IIB	Not Available	NO
TCGA-18-3409	MALE	3747	Alive	T1	N0	M0	Stage IA	74	NO;NO
TCGA-60-2723	FEMALE	1092	Alive	T2	N0	M0	Stage IB	74	NO;NO
TCGA-37-A5EM	MALE	867	Alive	T2	N0	M0	Stage II	49	NO
TCGA-22-5481	FEMALE	2409	Dead	T2	N1	M0	Stage IIB	72	NO
TCGA-22-5479	MALE	2625	Dead	T2	N0	M0	Stage IB	64	NO;NO
TCGA-98-A53H	FEMALE	618	Alive	T1a	N0	M0	Stage IA	76	NO
TCGA-85-6561	MALE	1224	Alive	T2a	NX	M0	Stage IB	66	YES;YES
TCGA-NK-A5CX	MALE	111	Alive	T2b	N0	MX	Stage IIA	73	NO
TCGA-60-2709	MALE	1505	Alive	T2	N0	MX	Stage IB	69	NO
TCGA-37-4132	FEMALE	227	Alive	T2	N0	M1	Stage IV	61	NO
TCGA-77-8007	MALE	198	Dead	T2	N1	M0	Stage IIB	68	Not Available
TCGA-77-8140	FEMALE	351	Dead	T2	N1	M0	Stage IIB	66	NO
TCGA-66-2757	FEMALE	1338	Dead	T1	N0	M0	Stage IA	65	YES
TCGA-6A-AB49	FEMALE			T2	N0	MX	Stage IB	73	NO
TCGA-37-4141	FEMALE	12	Alive	T1b	N0	M0	Stage IA	65	Not Available
TCGA-33-AASJ	MALE	3600	Dead	T2	N0	MX	Stage IB	60
TCGA-43-2578	FEMALE	550	Alive	T1	N0	M0	Stage IA	59	NO;NO
TCGA-22-4591	MALE	623	Dead	T3	N2	M0	Stage IIIA	80	NO
TCGA-85-8481	MALE	236	Dead	T3	N0	M0	Stage IIB	70	NO
TCGA-56-7731	FEMALE	3	Dead	T2a	N0	MX	Stage IB	66	NO
TCGA-22-0940	MALE	669	Dead	T1	N1	M0	Stage IIA	71	NO
TCGA-22-4607	MALE	587	Dead	T2a	N0	M0	Stage IB	75	NO
TCGA-60-2711	FEMALE	1260	Alive	T2	N0	M0	Stage IB	64	NO;NO
TCGA-37-A5EL	MALE	1143	Dead	T3	N0	M0	Stage IIB	53	YES
TCGA-56-5897	MALE	378	Alive	T1b	N0	MX	Stage IA	74	NO
TCGA-85-7696	MALE	1111	Alive	T1	N0	M0	Stage IA	64	NO;NO
TCGA-60-2716	MALE	1475	Alive	T2	N1	M0	Stage IIB	39	NO;NO
TCGA-56-7579	MALE	951	Dead	T3	N1	M0	Stage IIIA	61	YES
TCGA-39-5019	MALE	3387	Alive	T2a	N0	M0	Stage IB	70	NO;NO
TCGA-92-8063	MALE	122	Alive	T2b	N2	MX	Stage IIIA	52	YES
TCGA-56-7222	MALE	562	Dead	T2a	N0	M0	Stage IB	60	NO
TCGA-56-7223	MALE	442	Dead	T3	N1	MX	Stage IIIA	66	NO
TCGA-NC-A5HQ	MALE	448	Dead	T3	N2	M0	Stage IIIA	70
TCGA-39-5037	MALE	1690	Alive	T1b	N1	M0	Stage IIA	65	NO;NO
TCGA-56-7823	FEMALE	1011	Alive	T1b	N1	M0	Stage IIA	58	NO
TCGA-NC-A5HH	MALE	37	Alive	T1	N0	M0	Stage IA	53	Not Available
TCGA-43-A56U	FEMALE	432	Alive	T1b	N0	MX	Stage IA	76	NO
TCGA-21-1075	MALE	2134	Alive	T2	N1	M0	Stage IIB	57	NO
TCGA-37-4133	MALE	238	Alive	T4	N0	M0	Stage IIIA	63	Not Available
TCGA-58-A46J	MALE	2589	Alive	T2	N1	M0	Stage IIB	64	NO
TCGA-70-6722	MALE	367	Alive	T3	N1	M0	Stage IIIA	47	YES
TCGA-56-8623	MALE	692	Dead	T2a	N0	MX	Stage IB	71	NO
TCGA-21-1082	MALE	3644	Alive	T2	N0	M0	Stage IB	61	NO
TCGA-77-7463	MALE	1423	Dead	T2	N0	M0	Stage IB	75	NO
TCGA-21-1080	MALE	3724	Alive	T2	N0	M0	Stage IB	66	NO
TCGA-22-5474	MALE	445	Dead	T2a	N0	M0	Stage IB	74	NO
TCGA-51-6867	FEMALE	1856	Dead	T1	N0	M0	Stage I	72	NO
TCGA-85-A511	MALE	455	Dead	T2b	N1	M0	Stage IIB	62	NO
TCGA-98-8022	MALE	933	Dead	T1a	N0	M0	Stage IA	61	NO
TCGA-60-2696	FEMALE	109	Dead	T2	N0	M0	Stage IIA	76	NO
TCGA-33-AASD	MALE	2249	Dead	T1	N0	MX	Stage IA	83
TCGA-56-8625	FEMALE	315	Dead	T3	N1	MX	Stage IIIA	66	NO
TCGA-46-3769	MALE	135	Alive	T4	N0	M0		57	YES
TCGA-92-8064	MALE	160	Alive	T2b	N0	MX		58	NO
TCGA-56-8309	MALE	428	Alive	T1b	N0	MX	Stage IA	66	NO
TCGA-66-2788	MALE	699	Alive	T2	N0	M0	Stage IB	56	NO
TCGA-63-A5MV	MALE	1100	Alive	T2b	N0	M0	Stage IIA	69	NO
TCGA-NC-A5HO	FEMALE	1336	Alive	T3	N1	M0	Stage IIIA	70	NO;NO
TCGA-77-8008	MALE	2639	Dead	T2	N0	M0	Stage IB	68	NO
TCGA-66-2782	MALE	365	Dead	T3	N0	M0	Stage IIB	71	NO
TCGA-22-1002	MALE	131	Dead	T1	N0	M0	Stage IA	69	NO
TCGA-56-8626	MALE	302	Dead	T1a	N0	MX	Stage IA	59	NO
TCGA-77-8143	MALE	803	Dead	T2	N2	M0	Stage IIIA	76	YES
TCGA-21-1083	MALE	1315	Dead	T1	N0	M0	Stage IA	75	NO
TCGA-77-A5G1	MALE	4026	Alive	T3	N1	M0	Stage IIIA	75	NO
TCGA-39-5027	MALE	3108	Alive	T2a	N0	M0	Stage IB	73	NO;NO
TCGA-43-2576	FEMALE	1223	Alive	T2	N2	M0	Stage IIIA	62	YES;Not Available;YES
TCGA-18-3415	MALE	2803	Dead	T2	N0	M0	Stage IB	77	NO
TCGA-22-4599	FEMALE	1161	Dead	T2a	N0	M0	Stage IB	73	Not Available
TCGA-85-A513	FEMALE	910	Alive	T1a	NX	M0	Stage IA	60	NO;NO
TCGA-34-5927	FEMALE	1361	Alive	T1	N0	M0	Stage IA	70	NO;NO
TCGA-77-A5G7	MALE	180	Dead	T1	N0	M0	Stage IA	63
TCGA-60-2726	MALE	358	Dead	T2	N1	M0	Stage IIA	56	NO
TCGA-63-A5MB	MALE	3123	Alive	T2	N0	M0	Stage IB	62	NO
TCGA-66-2783	MALE	759	Alive	T2	N3	M0	Stage IIIB	67	YES
TCGA-60-2715	MALE	1075	Dead	T1	N0	M0	Stage IA	51	YES
TCGA-77-8131	MALE	383	Dead	T2	NX	M0	Stage IB	72	Unknown
TCGA-43-7656	MALE	596	Alive	T1b	N0	MX	Stage IA	71	NO;NO
TCGA-34-2604	FEMALE	958	Dead	T2	N0	M0	Stage IB	81	NO
TCGA-22-4593	MALE	1067	Dead	T2b	N0	M0	Stage IIA	77	NO
TCGA-66-2770	MALE	700	Alive	T2	N0	M0	Stage IB	79
TCGA-60-2713	MALE	1731	Alive	T2	N0	M0	Stage IB	64	NO;NO
TCGA-94-7557	MALE	5	Dead	T2	N0	M0	Stage IB	73	NO
TCGA-58-A46L	MALE	1723	Alive	T2	N2	M0	Stage IIIA	73	NO
TCGA-94-8490	MALE	153	Alive	T3	N0	M0	Stage IIB	70	Not Available
TCGA-85-8048	MALE	765	Alive	T1	N0	M0	Stage IA	62	NO
TCGA-56-A4BY	MALE	543	Dead	T2a	N0	MX	Stage IB	66	YES
TCGA-68-8250	MALE	244	Alive	T1a	N0	MX	Stage IA	66	NO
TCGA-NK-A5CT	MALE	1997	Alive	T1	N0	M0	Stage IA	70	NO;NO
TCGA-77-7335	FEMALE	2133	Dead	T4	N2	M0	Stage IIIB	62	NO
TCGA-85-6560	MALE	1259	Alive	T1b	N1	M0	Stage IIA	59	NO;NO
TCGA-85-8277	MALE	307	Dead	T3	N1	M0	Stage IIIA	70	NO
TCGA-37-3789	MALE	13	Alive	T2	N0		Stage IB	65	Not Available
TCGA-77-7138	MALE	340	Dead	T2	N0	M0	Stage IB	67	NO
TCGA-34-2605	MALE	881	Dead	T4	N1	M0	Stage IIIB	76	NO;NO
TCGA-43-6770	FEMALE	653	Alive	T2a	N0	MX	Stage IB	59	NO;NO
TCGA-18-4721	MALE	4694	Alive	T1	N0	M0	Stage IA	74	NO
TCGA-43-6143	MALE	699	Alive	T2	N0	M0	Stage IB	70	NO;NO
TCGA-85-8287	MALE	23	Dead	T1b	N0	M0	Stage IA	72	NO
TCGA-52-7810	FEMALE	923	Alive	T3	N0	M0	Stage IIB	60	YES
TCGA-22-5489	MALE	1912	Dead	T1b	N0	M0	Stage IA	64	NO;NO
TCGA-22-4605	FEMALE	974	Dead	T2	N0	M0	Stage IB	78	YES
TCGA-77-6843	MALE	2224	Dead	T1	N1	M0	Stage IIA	74	NO
TCGA-33-4566	MALE	5287	Dead	T2	N0	M0	Stage IB	40	Unknown
TCGA-60-2724	MALE	717	Alive	T3	N1	M0	Stage IIIA	47	NO
TCGA-L3-A524	FEMALE	490	Dead	T3	N0	M0	Stage IIB	45	NO
TCGA-39-5039	MALE	544	Dead	T2b	N0	M0	Stage IIA	76	NO
TCGA-22-4604	MALE	399	Dead	T2a	N1	M0	Stage IIA	73	NO
TCGA-85-8071	MALE	815	Alive	T1a	N1	M0	Stage IIA	52	NO;NO
TCGA-77-A5GB	MALE	0	Dead	T2a	NX	M0	Stage IB	90
TCGA-LA-A446	MALE	401	Alive	T1b	N0	MX	Stage IA	68	NO
TCGA-63-7022	FEMALE	2073	Alive	T1	N0	M0	Stage IA	Not Available	NO;NO
TCGA-77-A5G8	MALE	1884	Alive	T3	N0	M0	Stage IIB	70	Unknown;Unknown;Unknown
TCGA-90-A59Q	FEMALE	322	Dead	T2a	N1	MX	Stage IIA	61	YES
TCGA-L3-A4E7	MALE	392	Alive	T2a	N0	M0	Stage IB	71	NO
TCGA-33-AAS8	FEMALE	1114	Dead	T1	N0	MX	Stage IA	59
TCGA-77-8146	MALE	3189	Alive	T1	N0	M0	Stage IA	72	NO;Not Available
TCGA-21-1077	MALE	1058	Dead	T2	N1	M0	Stage IIB	64	NO
TCGA-56-8622	MALE	55	Alive	T2a	N0	M0	Stage IB	68
